# Supplementary material for: Monitoring of species’ genetic diversity in Europe varies greatly and overlooks potential climate change impacts
Source: Nat Ecol Evol. 2024 Jan 15;8(2):267–81. doi: 10.1038/s41559-023-02260-0 (PMC10857941; doi:10.1038/s41559-023-02260-0)
Supplement: Supplementary file 3 — Country-specific data on the number of monitoring projects for species groups. [file 41559_2023_2260_MOESM3_ESM.csv]

POSTAL	NAME	NAME_EN	new_Area	code	name	region	ncarn	nbear	nwolf	nlynx	nom	nbird	ninsect	nfish	nmarine	nplant	nft	nother	ndom	namph	ntotal_studies	nterrest
GB	United Kingdom	United Kingdom	239613.613792641	UK	United Kingdom	UK-IR	0	0	0	0	0	0	2	0	0	1	0	0	1	0	3	3
TR	Turkey	Turkey	779822.04888808	TR	Turkey	S-Central	0	0	0	0	0	0	0	0	0	0	0	0	0	0	0	0
CH	Switzerland	Switzerland	41105.8540532681	CH	Switzerland	GermanicBelg	0	0	0	0	1	0	1	0	0	3	0	1	1	0	5	5
S	Sweden	Sweden	442973.918379888	SE	Sweden	NordBalt	3	0	1	0	1	0	1	6	3	2	0	0	2	0	12	7
E	Spain	Spain	506164.91171849	ES	Spain	FrIbIt	1	0	0	0	1	2	0	4	2	2	0	0	1	2	11	8
SK	Slovakia	Slovakia	48338.4167813994	SK	Slovakia	N-Central	3	0	2	1	0	0	0	0	0	1	0	0	1	0	4	4
SLO	Slovenia	Slovenia	20194.3250760401	SI	Slovenia	S-Central	3	2	0	1	1	0	0	1	0	3	2	0	1	0	8	7
RS	Serbia	Serbia	77489.7837776334	RS	Serbia	S-Central	1	0	1	0	1	0	0	0	0	1	0	0	1	0	3	3
RO	Romania	Romania	235768.984630152	RO	Romania	N-Central	1	0	1	0	0	1	0	0	0	1	0	0	1	0	3	3
P	Portugal	Portugal	90759.3950655169	PT	Portugal	FrIbIt	2	0	1	0	1	0	0	1	1	1	0	0	1	0	4	4
PL	Poland	Poland	312551.90056027	PL	Poland	N-Central	2	0	2	0	1	2	0	1	0	1	1	1	1	0	8	6
N	Norway	Norway	384248.526731123	NO	Norway	NordBalt	1	0	1	0	0	1	0	0	0	0	0	1	1	0	4	2
NL	Netherlands	Netherlands	35013.3156071008	NL	Netherlands	GermanicBelg	1	0	0	0	2	2	0	1	1	1	0	0	1	0	7	6
ME	Montenegro	Montenegro	13666.3588407883	ME	Montenegro	S-Central	0	0	0	0	0	0	0	0	0	1	0	0	1	0	1	1
MD	Moldova	Moldova	33117.0094455068	MD	Moldova	N-Central	0	0	0	0	0	0	0	0	0	0	0	0	0	0	0	0
M	Malta	Malta	273.779804897931	MT	Malta	S-Central	0	0	0	0	0	0	0	0	0	0	0	0	0	0	0	0
MK	North Macedonia	Republic of Macedonia	25364.1961449436	MK	North Macedonia	S-Central	0	0	0	0	0	0	0	0	0	1	0	0	1	0	1	1
L	Luxembourg	Luxembourg	2611.92785887473	LU	Luxembourg	GermanicBelg	0	0	0	0	0	0	0	0	0	0	0	0	0	0	0	0
LT	Lithuania	Lithuania	64519.6630832475	LT	Lithuania	NordBalt	0	0	0	0	0	0	0	0	0	0	0	0	0	0	0	0
LV	Latvia	Latvia	64261.5103457428	LV	Latvia	NordBalt	0	0	0	0	0	0	0	0	0	0	0	0	0	0	0	0
I	Italy	Italy	300287.065029109	IT	Italy	FrIbIt	1	1	0	0	0	0	0	1	0	2	1	0	4	0	7	3
IRL	Ireland	Ireland	68698.3899249253	IE	Ireland	UK-IR	0	0	0	0	0	0	0	0	0	1	0	0	0	0	1	1
IS	Iceland	Iceland	101155.440075191	IS	Iceland	NordBalt	0	0	0	0	0	0	0	2	0	0	0	0	0	0	2	0
HU	Hungary	Hungary	92959.6720384128	HU	Hungary	N-Central	0	0	0	0	0	0	0	0	0	1	0	0	1	0	1	1
GR	Greece	Greece	130164.939498078	EL	Greece	S-Central	0	0	0	0	0	0	0	1	0	2	1	0	1	0	3	2
D	Germany	Germany	355814.347924882	DE	Germany	GermanicBelg	2	0	0	2	1	2	0	0	0	4	2	1	1	0	9	9
F	France	France	635046.803222947	FR	France	FrIbIt	0	0	0	0	0	0	1	4	4	4	0	2	1	0	11	5
FIN	Finland	Finland	330492.731489747	FI	Finland	NordBalt	2	1	1	0	0	1	0	1	0	1	0	0	1	0	5	4
EST	Estonia	Estonia	43845.8276293083	EE	Estonia	NordBalt	0	0	0	0	1	0	0	1	0	0	0	1	0	0	2	1
DK	Denmark	Denmark	42417.3595220058	DK	Denmark	NordBalt	0	0	0	0	0	0	1	3	0	1	0	0	1	0	5	2
CZ	Czech Republic	Czech Republic	78482.292103792	CZ	Czech Republic	N-Central	2	0	1	1	1	2	0	1	0	1	0	0	3	0	7	6
CY	Cyprus	Cyprus	5707.93256864845	CY	Cyprus	S-Central	0	0	0	0	0	0	0	0	0	0	0	0	0	0	0	0
HR	Croatia	Croatia	54418.6460649613	HR	Croatia	S-Central	2	1	0	1	1	0	0	0	0	2	1	0	1	0	5	5
BG	Bulgaria	Bulgaria	112421.111715956	BG	Bulgaria	S-Central	1	1	1	1	1	0	0	0	0	1	0	0	1	0	2	3
BiH	Bosnia and Herz.	Bosnia and Herzegovina	51684.3801513507	BA	Bosnia and Herz.	S-Central	1	0	1	0	0	0	0	0	0	1	0	0	1	0	2	2
B	Belgium	Belgium	30631.6892249763	BE	Belgium	GermanicBelg	0	0	0	0	3	0	1	3	1	3	1	0	1	2	12	9
A	Austria	Austria	83875.5548078827	AT	Austria	GermanicBelg	1	1	0	0	0	2	0	0	0	1	0	0	1	0	4	4
AL	Albania	Albania	28335.0907824639	AL	Albania	S-Central	0	0	0	0	0	0	0	0	0	0	0	0	0	0	0	0
