# Supplementary material for: Monitoring of species’ genetic diversity in Europe varies greatly and overlooks potential climate change impacts
Source: Nat Ecol Evol. 2024 Jan 15;8(2):267–81. doi: 10.1038/s41559-023-02260-0 (PMC10857941; doi:10.1038/s41559-023-02260-0)
Supplement: Supplementary file 4 — Country data on area and per capita GDP. [file 41559_2023_2260_MOESM4_ESM.csv]

POSTAL	NAME	NAME_EN	code	name	region	ntotal_studies	area_kmsq	per_capita_GDP_CIA	year	Per_cap_GDP_WoBa_2020dollars
A	Austria	Austria	AT	Austria	GermanicBelg	7	83858	51900	2020	48587
AL	Albania	Albania	AL	Albania	S-Central	1	28748	13300	2020	5246
B	Belgium	Belgium	BE	Belgium	GermanicBelg	17	30510	48200	2020	45159
BG	Bulgaria	Bulgaria	BG	Bulgaria	S-Central	3	110994	22400	2020	10079
BiH	Bosnia and Herz.	Bosnia and Herzegovina	BA	Bosnia and Herz.	S-Central	4	51129	14300	2020	6080
CH	Switzerland	Switzerland	CH	Switzerland	GermanicBelg	9	41290	68400	2020	87097
CY	Cyprus	Cyprus	CY	Cyprus	S-Central	0	9251	37700	2020	27528
CZ	Czech Republic	Czech Republic	CZ	Czech Republic	N-Central	9	78866	38300	2020	22931
D	Germany	Germany	DE	Germany	GermanicBelg	13	357386	50900	2020	46208
DK	Denmark	Denmark	DK	Denmark	NordBalt	8	44493	55900	2020	61063
E	Spain	Spain	ES	Spain	FrIbIt	15	489511	36200	2020	27063
EST	Estonia	Estonia	EE	Estonia	NordBalt	5	45339	35600	2020	23027
F	France	France	FR	France	FrIbIt	17	551695	42000	2020	39030
FIN	Finland	Finland	FI	Finland	NordBalt	7	338145	47300	2020	48745
FL	Liechtenstein	Liechtenstein	LI	Liechtenstein	GermanicBelg	0	160	139100	2019	175814
GB	United Kingdom	United Kingdom	UK	United Kingdom	UK-IR	4	242495	41600	2020	41059
GR	Greece	Greece	EL	Greece	S-Central	6	131940	27300	2020	17623
HR	Croatia	Croatia	HR	Croatia	S-Central	7	56594	26500	2020	14134
HU	Hungary	Hungary	HU	Hungary	N-Central	2	93030	31000	2020	15981
I	Italy	Italy	IT	Italy	FrIbIt	12	301338	39000	2020	31714
IRL	Ireland	Ireland	IE	Ireland	UK-IR	1	70273	89700	2020	85268
IS	Iceland	Iceland	IS	Iceland	NordBalt	2	102775	52300	2020	59270
L	Luxembourg	Luxembourg	LU	Luxembourg	GermanicBelg	0	2586	110300	2020	116015
LT	Lithuania	Lithuania	LT	Lithuania	NordBalt	0	65300	36500	2020	20234
LV	Latvia	Latvia	LV	Latvia	NordBalt	3	64589	29900	2020	17726
M	Malta	Malta	MT	Malta	S-Central	0	316	39200	2020	27885
MD	Moldova	Moldova	MD	Moldova	N-Central	0	33846	12300	2020	4547
ME	Montenegro	Montenegro	ME	Montenegro	S-Central	2	13068	18300	2020	7677
MK	North Macedonia	Republic of Macedonia	MK	North Macedonia	S-Central	2	25713	NA	2020	5917
N	Norway	Norway	NO	Norway	NordBalt	14	385178	63600	2020	67330
NL	Netherlands	Netherlands	NL	Netherlands	GermanicBelg	6	41198	54200	2020	52397
P	Portugal	Portugal	PT	Portugal	FrIbIt	8	88416	32200	2020	22176
PL	Poland	Poland	PL	Poland	N-Central	17	312685	32200	2020	15720
RO	Romania	Romania	RO	Romania	N-Central	4	238397	28800	2020	12896
RS	Serbia	Serbia	RS	Serbia	S-Central	3	77474	18200	2020	7721
S	Sweden	Sweden	SE	Sweden	NordBalt	16	450295	50700	2020	52274
SK	Slovakia	Slovakia	SK	Slovakia	N-Central	6	49036	3030	2020	19267
SLO	Slovenia	Slovenia	SI	Slovenia	S-Central	11	20273	36500	2020	25517
TR	Turkey	Turkey	TR	Turkey	S-Central	0	783562	28400	2020	8536
